# Supplementary material for: Diagnostic performance of urinary IgG antibody detection: A novel approach for population screening of strongyloidiasis
Source: PLoS One. 2018 Jul 9;13(7):e0192598. doi: 10.1371/journal.pone.0192598 (PMC6037348; doi:10.1371/journal.pone.0192598)
Supplement: S1 File — (XLSX) [file pone.0192598.s001.xlsx]

## Sheet: 149 cases
ID	age	sex	OV infect	SS infect	SsLPG	OvEPG	SerumUnit	SerumElisa	UrineUnit	UrineElsia	abslEocount
DCM02-001	47	1	1	0		12	817.552	1	70.9756	0
DCM02-002	86	0	1	1		26	1157.41	1	7290	1	355
DCM02-003	62	0	0	1	32		1502.94	1	102.756	1	885
DCM02-006	53	1	0	0			181.2	1	187.795	1	295
DCM02-007	61	1	1	0		6	436.039	1	207.638	1	106
DCM02-008	45	0	1	1	19	656	208.8	1	41.7073	0
DCM02-014	72	1	0	0			657.424	1	160.866	1	440
DCM02-018	67	1	1	0		21	56	0	392.159	1	696
DCM02-024	70	0	0	0			159.75	0	557.352	1	996
DCM02-025	80	0	0	0			225	1	17.2727	0	444
DCM02-026	46	1	0	1	21		3600.24	1	1152.11	1	642
DCM02-031	66	1	0	1	20		1312.24	1	1604.91	1	1800
DCM02-034	72	1	1	0		21	356.759	1	190.63	1
DCM02-037	22	1	0	0			150.75	0	37.1429	0	320
DCM02-045	56	1	0	0			58.3019	0	37.3171	0	396
DCM02-050	44	1	0	0			372.558	1	394.936	1	272
DCM02-055	63	1	0	0			608.061	1	244.488	1	880
DCM02-058	77	0	1	0		12	295.429	1	336.888	1	252
DCM02-059	44	1	0	0			142.8	0	68.0488	0	488
DCM02-060	52	0	0	0			697.812	1	1009.23	1	210
DCM02-061	49	1	1	1	10	20	1321.68	1	346.677	1	456
DCM02-062	49	1	0	0			84	0	13.2	0	928
DCM02-066	73	1	0	1	31		1155.52	1	99.9213	1	240
DCM02-076	55	1	0	1	23		7290	1	7290	1	1740
DCM02-080	66	1	0	0			88.8679	0	3.33333	0
DCM02-083	69	1	0	0			392.659	1	12	0	576
DCM02-084	75	0	0	0			130.8	0	35.8537	0	412
DCM02-086	80	1	0	1	20		7290	1	838.174	1	1110
DCM02-087	54	1	0	0			281.967	1	59.2683	0	464
DCM02-088	48	1	0	0			182.4	1	1061.55	1
DCM02-090	43	1	1	0		22	1351.89	1	630.544	1	546
DCM02-091	43	0	0	0			80.9434	0	101.339	1
DCM02-093	67	0	1	0		25	223.2	1	49.0244	0	224
DCM02-094	45	1	0	0			564.681	1	260.079	1
DCM02-101	65	0	0	0			170.4	1	41.7073	0	42
DCM02-104	63	0	1	1	21	32	608.061	1	333.625	1	480
DCM02-105	75	1	1	0		28	138	0	30	0	168
DCM02-106	60	1	0	0			106.8	0	76.8293	0	116
DCM02-108	58	0	0	1	8		2751.27	1	476.838	1	2375
DCM02-109	71	1	1	1			2424.34	1	273.263	1	1680
DCM02-114	50	0	0	0			1132.87	1	5564.54	1	378
DCM02-115	41	1	1	0		13	220.5	1	75.7143	0	98
DCM02-116	85	1	1	0		6	1559.06	1	757.249	1	1185
DCM02-117	52	0	0	0			270	1	80	0	59
DCM02-118	56	1	0	0			1786.15	1	76.8293	0	795
DCM02-120	55	0	0	0			1844.69	1	597.915	1
DCM02-121	52	1	1	0		35	70	0	28.1818	0	210
DCM02-123	78	1	0	0			173.25	1	68.5714	0	106
DCM02-127	49	1	0	0			147.6	0	24	0
DCM02-129	63	0	0	0			349.705	1	1701.91	1	77
DCM02-132	54	0	1	0		27	60	0	13.6	0	192
DCM02-133	71	1	1	0		9	112.021	0	70.5	0
DCM02-138	71	1	0	0			381.587	1	421.439	1
DCM02-140	50	0	0	0			318.14	1	422.699	1	207
DCM02-141	51	1	0	0			370.465	1	335.244	1	92
DCM02-142	45	1	0	0			437.38	1	1978.99	1	660
DCM02-144	52	1	0	0			175.5	1	350.514	1
DCM02-145	30	0	1	0		24	882.809	1	20	0	616
DCM02-146	53	1	0	0			121.596	0	60	0	208
DCM02-147	64	1	1	1	6	12	167.553	1	61.5	0	436
DCM02-148	56	0	1	1	31		3962.04	1	868.652	1	700
DCM02-150	58	1	1	0		5	316.047	1	361.62	1	162
DCM02-151	48	0	1	1		30	360	1	38.5714	0	876
DCM02-155	46	1	0	0			329.779	1	67.5	0	1008
DCM02-156	49	1	1	0		43	531.628	1	10	0	636
DCM02-157	53	0	1	0		15	182.25	1	35.7143	0	488
DCM02-163	49	0	0	0			157.5	0	15.4545	0
DCM02-164	45	1	0	0			197.234	1	16.25	0	240
DCM02-165	75	1	1	1		16	7290	1	2388.77	1	1188
DCM02-166	40	1	0	0			241.277	1	123.511	1
DCM02-169	40	1	0	0			157.5	0	47.1429	0	216
DCM02-171	45	1	0	1			1005.52	1	598.997	1	552
DCM02-175	56	1	1	0		15	148.404	0	13.75	0	744
DCM02-177	44	0	0	1			5312.7	1	2690.06	1
DCM02-178	61	0	0	0			198	1	40	0	400
DCM02-179	45	1	0	0			135	0	593.445	1	438
DCM02-180	42	1	0	0			566.9	1	64.5	0	512
DCM02-181	43	0	0	0			110.25	0	44.2857	0	1560
DCM02-188	45	0	0	1			509.114	1	112.021	1	984
DCM02-190	41	1	0	0			135	0	55.5	0	312
DCM03-036	62	0	0	1	6		351.388	1	141.024	1	512
DCM03-037	41	1	0	1			3022.35	1	1113.41	1	1122
DCM03-043	52	1	0	1			1395.89	1	175.039	1	330
DCM03-046	45	1	0	1			374.641	1	148.11	1	270
DCM03-072	48	1	0	0			63.3333	0	24.359	0	180
DCM03-080	44	1	0	0			185.172	1	177.874	1
DCM03-084	39	1	0	1			2064.03	1	522.766	1	81
DCM03-085	77	0	0	0			84.4444	0	108.425	1	245
DCM03-087	64	0	0	1			1003.06	1	5921.03	1	968
DCM03-090	67	1	1	0		13	92.069	0	64.7368	0	324
DCM03-096	77	1	0	1	9		5528.64	1	1232.61	1	264
DCM03-102	56	0	0	0			74.4444	0	155.197	1	156
DCM04-001	42	1	0	0			38.8889	0	25.8974	0
DCM04-004	64	1	0	1			3462.13	1	99.8508	1	83
DCM04-009	64	0	1	0		3	97.2414	0	126.85	1
DCM04-019	58	0	0	0			155.172	0	149.105	1	345
DCM04-031	62	1	0	0			100.345	0	262.913	1	682
DCM04-032	66	0	0	0			1147.43	1	903.913	1	576
DCM04-047	64	1	0	0			117.931	0	126.85	1	264
DCM04-054	53	1	0	1	27		92.069	0	152.687	1	100
DCM04-062	48	0	0	0			1813.9	1	4768.98	1	459
DCM04-066	71	1	0	0			86.6667	0	88.3146	0	84
DCM04-069	52	1	0	0			1842.44	1	988.139	1
DCM04-070	44	1	0	0			216.207	1	118.346	1
DCM04-071	43	0	0	0			113.793	0	168.806	1	94
DCM04-074	56	0	0	0			222.414	1	244.03	1	396
DCM04-076	46	0	0	1	23		342.344	1	119.764	1	300
DCM04-080	43	0	0	1			332.01	1	164.328	1	345
DCM04-084	57	1	0	0			583.923	1	251.575	1	183
DCM04-087	78	0	0	0			289.378	1	441.101	1
DCM04-088	73	1	0	0			43.3333	0	86.9663	0	160
DCM04-091	51	1	0	0			141.724	0	45.7895	0	240
DCM04-099	52	0	0	0			147.931	0	153.78	1	180
DCM04-103	41	0	0	0			107.586	0	27.9487	0	455
DCM04-111	64	0	0	1			2158.04	1	797.074	1	1000
DCM04-113	45	1	0	0			165.517	0	67.8947	0	71
DCM04-122	54	1	0	1			85.5556	0	201.045	1	53
DCM04-123	63	0	1	0		3	127.241	0	218.955	1	79
DCM04-126	57	1	0	0			135.839	0	149.105	1	150
DCM04-127	64	0	0	1	25		2167.21	1	648.607	1	780
DCM04-133	67	1	0	0			316.573	1	284.562	1	380
DCM04-139	40	1	0	1			3446.92	1	1318.53	1	747
DCM04-141	67	1	0	1			1361.22	1	378	1	780
DCM04-153	56	1	0	0			166.025	0	143.858	1
DCM04-154	72	0	0	0			75.2459	0	233.284	1	255
DCM04-155	72	1	0	0			590.979	1	234.179	1	165
DCM04-160	52	1	0	0			192.857	1	285.775	1
DCM04-161	57	1	0	0			81.1475	0	242.239	1	164
DCM04-162	46	1	0	0			143.665	0	203.731	1
DCM04-165	50	1	0	0			2256.94	1	162.537	1	720
DCM04-166	49	1	0	0			762.168	1	692.292	1
DCM04-168	53	1	0	0			114.596	0	223.433	1	310
DCM04-171	61	1	0	0			135.839	0	90.8955	0
DCM04-180	55	1	0	0			271.259	1	1913.85	1	498
DCM04-181	51	1	0	0			148.137	0	99.8508	1
DCM04-182	53	0	0	1	15		1558.31	1	176.457	1
DCM04-184	48	1	0	0			283.846	1	170.787	1
DCM04-185	49	0	0	0			196.211	1	166.119	1	528
DCM04-187	60	1	0	0			781.049	1	330.319	1	1800
DCM04-188	62	0	0	0			212.981	1	211.89	1	124
DCM04-189	60	1	0	0			355.594	1	161.642	1	102
DCM04-193	62	0	0	1			7290	1	7290	1	1280
DCM04-198	41	1	0	1	25		700.49	1	233.284	1	455
DCM04-199	46	1	0	1	10		1258.66	1	1722.01	1	285
DCM04-200	59	0	1	0		1	51.6393	0	109.701	1	486
DCM04-203	59	1	0	0			72.2951	0	106.418	1	116
DCM04-204	50	0	0	0			263.292	1	591.702	1	224
DCM04-217	61	0	1	1		2	1175.34	1	187.795	1	710
DCM04-223	67	1	0	1	15		490.28	1	1065.79	1	492

## Sheet: CrossRxforUrine
Detail	UrineAbUnit	result
Tt1	15.4545	0
Tt2	1.43	0
Tt3	9.13	0
Tt4	97.84	0
MIF1	54.3564	0
MIF2	11.8182	0
MIF3	0.02	0
MIF4	25.54	0
MIF5	7.5	0
MIF6	52.2581	0
MIF7	58.2353	0
MIF8	14.615	0
OV1	18.7586	0
OV2	43.4	0
OV3	72.36	0
OV4	43.4	0
OV5	27.5333	0
OV6	8.89655	0
OV7	16.069	0
OV8	57.4	0
OV9	49.9333	0
OV10	42.4667	0
OV11	63.72	0
OV12	11.1379	0
OV13	80.28	0
OV14	104.04	1
OV15	130.68	1
T1	65.0495	0
T2	19.1429	0
T3	82.8261	0
T4	8.86792	0
T5	3.6	0
T6	77.2727	0
T7	6.25	0
Echi1	35.3465	0
Echi2	14.0909	0
Echi3	10	0
Echi4	1.33333	0
Echi5	10	0
Echi6	83.4247	0
CCA1	5	0
CCA2	3	0
CCA3	15	0
CCA4	3	0
Cholec1	0.60206	0
Cholec2	0.477121	0
Cholec3	0.976088	0
Adeno1	1	0
Adeno2	3	0
Adeno3	3	0
Adeno4	12.6	0
Adeno5	3	0
Adeno6	9.4	0
Adeno7	21	0
Adeno8	3	0
Adeno9	7	0
Adeno10	2	0
Adeno11	14	0
Adeno12	10.3	0

## Sheet: CrossRxforSerum
Detail	SerumAbUnit	result
Ac	24.0663	0
Ac	35.5264	0
Pw	20.1429	0
Pw	45.2675	0
Pm	24.3528	0
Pm	33.8074	0
F	150.386	0
F	25.4988	0
F	54.7221	0
F	102.401	0
F	49.565	0
Cs	22.011	0
Cs	18.8975	0
Cs	20.1429	0
Cs	20.7656	0
Cs	17.3407	0
T	48.992	0
T	70.7239	0
OV	31.6783	0
OV	90	0
OV	163.846	0
OV	45.1049	0
OV	149.104	0
OV	85.5556	0
OV	165.061	0
OV	41.1111	0
OV	64.6667	0
OV	80.5263	0
OV	84.6667	0
OV	139.03	0
OV	100.154	0
OV	86	0
OV	109.478	1
OV	73.2168	1
OV	53.4965	1

## Sheet: 62 NegCtrlUrine
ID	Ss infect	Urine Elisa unit
JP1	0	93.2287
JP2	0	25
JP3	0	75.2055
JP5	0	36.5753
JP6	0	34.9315
JP7	0	80.137
JP8	0	18
JP9	0	21
JP10	0	57.1233
JP11	0	40.6849
JP12	0	40.6849
JP14	0	31.6438
JP15	0	33.2877
JP17	0	13
JP18	0	56.3014
JP20	0	70.274
JP21	0	61.2329
JP22	0	37.3973
JP23	0	53.8356
JP24	0	14
JP27	0	38.2192
JP29	0	64.5205
JP35	0	60
JP36	0	17.4286
JP37	0	20.8571
JP38	0	94.5455
JP39	0	19.2308
JP40	0	20.2564
JP41	0	98.5039
JP42	0	26.9231
JP43	0	23.8462
JP-30	0	10.625
JP-32	0	5.52632
A	0	14.2857
B	0	12.8571
C	0	24.2857
D	0	33.871
E	0	27.1429
F	0	51.2903
G	0	62.9032
H	0	4.28571
I	0	4.28571
J	0	8.57143
K	0	27.1429
L	0	27.1429
M	0	39.6774
N	0	47.4194
O	0	51.2903
P	0	11.4286
Q	0	11.42
R	0	51.2903
S	0	31.9355
T	0	24.2857
U	0	31.9355
V	0	55.1613
W	0	27.1429
X	0	11
Y	0	12.8571
Z	0	37.7419
ZZ	0	41.6129
XY	0	20
XX	0	22.8571

## Sheet: 75 NegCtrlSerum
ID	ss infect	unit
12	0	50.3
T	0	18.3
N	0	98.7
E	0	67.9
Ni	0	25.1
Nu	0	50.3
10	0	74.1
TK	0	30.9
P	0	27.1
3	0	50.3
98-001	0	54.9438
98-003	0	18.5714
98-004	0	44.1573
98-005	0	26.5714
98-006	0	36.7416
98-007	0	40.1124
98-008	0	40.1124
98-012	0	19.7143
98-013	0	39.4382
98-014	0	20.2857
98-015	0	26.5714
98-016	0	29.4286
98-020	0	19.1429
98-021	0	23.7143
98-023	0	28.2857
98-024	0	51.573
98-027	0	27.7143
98-029	0	25.4286
98-031	0	29.4286
98-032	0	34.7191
98-033	0	38.764
98-034	0	45.5056
98-036	0	20.8571
98-037	0	59.6629
98-039	0	38.764
98-040	0	36.0674
98-041	0	38.764
98-042	0	22.3077
98-043	0	32.6966
98-044	0	39.4382
98-047	0	46.1798
98-048	0	38.0899
98-049	0	32.6966
98-052	0	16.9231
98-053	0	15.3846
98-054	0	50.2247
98-055	0	32.6966
98-056	0	37.4157
98-057	0	23.8462
98-058	0	47.5281
98-061	0	23.8462
98-062	0	29.2308
98-063	0	20.7692
98-064	0	24.6154
98-065	0	32.0225
98-066	0	19.2308
98-067	0	38.764
98-068	0	19.2308
98-069	0	18.4615
98-071	0	26.1538
98-072	0	34.7191
98-073	0	22.3077
98-074	0	37.4157
98-075	0	16.9231
98-076	0	25.3846
98-078	0	106.421
98-086	0	36.0674
98-090	0	22.5
98-091	0	50.8989
98-092	0	22.5714
98-093	0	38.764
98-095	0	32.0225
98-096	0	26.5714
98-097	0	26.5714
98-100	0	58.9888
